# Supplementary material for: The In-Feed Antibiotic Carbadox Induces Phage Gene Transcription in the Swine Gut Microbiome
Source: mBio. 2017 Aug 8;8(4):e00709-17. doi: 10.1128/mBio.00709-17 (PMC5550749; doi:10.1128/mBio.00709-17)
Supplement: TABLE S1 [file mbo004173409st1.xlsx]

## Sheet: Sheet1
Table S1: Metatranscriptome sequencing, number of reads/sample and quality filtering reads mapping to non-bacterial genomes
							Mapped to rRNA1		Mapped to Swine		Mapped to Plant2		Trimmomatic filtered		Remaining		Spike-in	Mapped to assembly		Total spike-in normalized
Experiment ID	Library name	Pig	Treatment	Time (days*)	Raw sequences3		sequences	%	sequences	%	sequences	%	sequences	%	sequences	%	counts	sequences	%	sequences
SRX2664158	187_5_feces_mt	187	Carbadox	-5	68487305		8169609	0.119286	113657	0.00165953	5405	7.89197e-05	200397	0.00292605	59998237	0.876049	87342	24895599	0.414939	1.73755e+07
SRX2664147	188_5_feces_mt	188	Control	-5	70736963		13462514	0.190318	117409	0.0016598	4767	6.73905e-05	405306	0.00572976	56746967	0.802225	114774	36203559	0.637982	1.92238e+07
SRX2664135	189_5_feces_mt	189	Carbadox	-5	50817082		8174067	0.160853	112136	0.00220666	5943	0.000116949	166628	0.00327898	42358308	0.833545	74504	21181601	0.500058	1.73256e+07
SRX2664123	190_5_feces_mt	190	Control	-5	53354708		6312228	0.118307	102345	0.0019182	17083	0.000320178	132263	0.00247894	46790789	0.876976	180357	22813506	0.487564	7.70878e+06
SRX2664112	191_5_feces_mt	191	Control	-5	68525635		11389718	0.166211	86691	0.00126509	4188	6.11158e-05	186712	0.0027247	56858326	0.829738	61049	21603008	0.379944	2.15699e+07
SRX2664100	192_5_feces_mt	192	Carbadox	-5	92320898		11644931	0.126135	123167	0.00133412	15840	0.000171575	356500	0.00386153	80180460	0.868497	86015	35318894	0.440493	2.50235e+07
SRX2664094	193_5_feces_mt	193	Control	-5	52842877		7843185	0.148425	88646	0.00167754	4587	8.68045e-05	170325	0.00322323	44736134	0.846588	78568	20624792	0.461032	1.60034e+07
SRX2664085	194_5_feces_mt	194	Carbadox	-5	35710503		6537934	0.183082	48976	0.00137147	22286	0.000624074	89383	0.00250299	29011924	0.81242	33214	10496146	0.361787	1.92569e+07
SRX2664073	195_5_feces_mt	195	Carbadox	-5	54139901		5106393	0.0943185	100016	0.00184736	4868	8.99152e-05	58866	0.00108729	48869758	0.902657	73195	27586348	0.564487	2.29695e+07
SRX2664062	196_5_feces_mt	196	Control	-5	23497842		3488102	0.148444	39755	0.00169186	2521	0.000107286	78184	0.00332728	19889280	0.84643	57731	9364051	0.470809	9.88976e+06
SRX2664051	197_5_feces_mt	197	Control	-5	75751210		18361873	0.242397	74725	0.000986453	60374	0.000797004	111613	0.00147342	57142625	0.754346	135519	18482682	0.323448	8.30362e+06
SRX2664042	198_5_feces_mt	198	Carbadox	-5	49164484		8663298	0.17621	44229	0.000899613	5006	0.000101821	86138	0.00175204	40365813	0.821036	84951	14303950	0.354358	1.02611e+07
SRX2664163	187_1_feces_mt	187	Carbadox	1	40776613		18858265	0.462477	18412	0.000451533	1254	3.07529e-05	107364	0.00263298	21791318	0.534407	13581	10320614	0.473611	4.63191e+07
SRX2664152	188_1_feces_mt	188	Control	1	61617629		38040139	0.617358	56664	0.000919607	58402	0.000947813	162948	0.0026445	23299476	0.37813	36620	8283657	0.35553	1.37905e+07
SRX2664141	189_1_feces_mt	189	Carbadox	1	30805872		19442183	0.631119	13360	0.000433684	1431	4.64522e-05	73527	0.00238679	11275371	0.366014	23570	5675417	0.503346	1.46778e+07
SRX2664129	190_1_feces_mt	190	Control	1	31766771		17652921	0.555704	17972	0.000565748	2037	6.41236e-05	98217	0.00309182	13995624	0.440574	57908	5212772	0.372457	5.49252e+06
SRX2664117	191_1_feces_mt	191	Control	1	94813936		45342661	0.478228	39120	0.000412598	3184	3.35816e-05	340278	0.0035889	49088693	0.517737	77828	14208121	0.289438	1.11271e+07
SRX2664106	192_1_feces_mt	192	Carbadox	1	77970084		12039161	0.154407	31706	0.000406643	1942	2.4907e-05	189626	0.00243204	65707649	0.842729	30669	15241103	0.231953	3.02899e+07
SRX2664091	194_1_feces_mt	194	Carbadox	1	62170909		27038232	0.434902	20579	0.000331007	2155	3.46625e-05	194234	0.00312419	34915709	0.561608	44418	11320154	0.324214	1.5533e+07
SRX2664079	195_1_feces_mt	195	Carbadox	1	35793083		18152044	0.507138	20955	0.000585448	1459	4.07621e-05	103211	0.00288355	17515414	0.489352	19668	7951859	0.453992	2.46434e+07
SRX2664067	196_1_feces_mt	196	Control	1	45255489		16264864	0.359401	99018	0.00218798	5789	0.000127918	120346	0.00265926	28765472	0.635624	55650	15585262	0.541804	1.7072e+07
SRX2664056	197_1_feces_mt	197	Control	1	34037894		10354236	0.304197	37013	0.00108741	1701	4.99737e-05	96157	0.002825	23548787	0.69184	81652	12024157	0.510606	8.96892e+06
SRX2664036	200_1_feces_mt	200	Control	1	76071698		25715982	0.338049	109961	0.00144549	8858	0.000116443	269944	0.00354855	49966953	0.65684	13112	13576770	0.271715	6.30986e+07
SRX2664161	187_2_feces_mt	187	Carbadox	2	72877732		5190555	0.0712228	51855	0.000711534	7356	0.000100936	363178	0.00498339	67264788	0.922981	30548	42009435	0.624538	8.38168e+07
SRX2664150	188_2_feces_mt	188	Control	2	87035803		9270825	0.106517	213537	0.00245344	82885	0.000952309	283311	0.00325511	77185245	0.886822	216242	46796534	0.606289	1.31904e+07
SRX2664139	189_2_feces_mt	189	Carbadox	2	31739732		2222971	0.0700375	47943	0.0015105	6129	0.000193102	105013	0.00330857	29357676	0.92495	18189	17504737	0.596258	5.86625e+07
SRX2664127	190_2_feces_mt	190	Control	2	28645322		2353238	0.0821509	31878	0.00111285	13488	0.000470862	71627	0.00250048	26175091	0.913765	45031	13640912	0.521141	1.84675e+07
SRX2664115	191_2_feces_mt	191	Control	2	25474434		3324043	0.130485	47409	0.00186104	16721	0.000656384	61961	0.00243228	22024300	0.864565	45794	8756539	0.397585	1.16533e+07
SRX2664104	192_2_feces_mt	192	Carbadox	2	72869238		12907542	0.177133	91908	0.00126127	11059	0.000151765	216357	0.00296911	59642372	0.818485	156895	27385890	0.459168	1.06405e+07
SRX2664089	194_2_feces_mt	194	Carbadox	2	51646970		6180940	0.119677	84527	0.00163663	10667	0.000206537	189599	0.00367106	45181237	0.874809	76626	20725488	0.458719	1.64879e+07
SRX2664077	195_2_feces_mt	195	Carbadox	2	49083550		8296165	0.169021	47932	0.000976539	4246	8.65056e-05	125069	0.00254808	40610138	0.827368	47243	12282936	0.30246	1.58502e+07
SRX2664065	196_2_feces_mt	196	Control	2	55132712		13367207	0.242455	78238	0.00141908	2946	5.34347e-05	112876	0.00204735	41571445	0.754025	20263	17244698	0.414821	5.18654e+07
SRX2664054	197_2_feces_mt	197	Control	2	52455542		5638148	0.107484	64844	0.00123617	7804	0.000148774	189311	0.00360898	46555435	0.887522	124713	26651680	0.572472	1.30277e+07
SRX2664045	198_2_feces_mt	198	Carbadox	2	28471319		1794010	0.0630111	34294	0.00120451	3004	0.00010551	102090	0.00358571	26537921	0.932093	45367	16591994	0.625218	22286114
SRX2664034	200_2_feces_mt	200	Control	2	56273346		6159105	0.10945	96200	0.00170951	11160	0.000198318	156153	0.0027749	49850728	0.885867	126056	26395491	0.529491	1.27663e+07
SRX2664155	187_7_feces_mt	187	Carbadox	7	59346194		36095655	0.608222	18488	0.000311528	1755	2.95722e-05	120253	0.0020263	23110043	0.389411	8407	6888335	0.298067	4.99311e+07
SRX2664144	188_7_feces_mt	188	Control	7	28524067		18327943	0.642543	10815	0.000379154	1592	5.58125e-05	36644	0.00128467	10147073	0.355737	16178	5408711	0.533032	2.03776e+07
SRX2664132	189_7_feces_mt	189	Carbadox	7	98863825		69457742	0.70256	22186	0.00022441	3811	3.8548e-05	259340	0.0026232	29120746	0.294554	64301	13359310	0.458756	1.26568e+07
SRX2664120	190_7_feces_mt	190	Control	7	52058902		20246929	0.388923	19751	0.000379397	1703	3.27129e-05	226582	0.00435242	31563937	0.606312	38171	7150354	0.226536	1.14191e+07
SRX2664109	191_7_feces_mt	191	Control	7	78584518		37283767	0.474442	74527	0.000948367	4103	5.22113e-05	250452	0.00318704	40971669	0.521371	62019	22245728	0.542954	2.18624e+07
SRX2664097	192_7_feces_mt	192	Carbadox	7	72443292		7752761	0.107018	118730	0.00163894	15704	0.000216776	259054	0.00357596	64297043	0.88755	65323	40519898	0.630198	3.78048e+07
SRX2664082	194_7_feces_mt	194	Carbadox	7	89514747		64518072	0.720754	19734	0.000220455	3615	4.03844e-05	191307	0.00213716	24782019	0.276848	35941	11111415	0.448366	1.88438e+07
SRX2664070	195_7_feces_mt	195	Carbadox	7	24474897		12505078	0.510935	8576	0.0003504	1212	4.95201e-05	50180	0.00205026	11909851	0.486615	7703	4175961	0.350631	3.30385e+07
SRX2664059	196_7_feces_mt	196	Control	7	39744397		11605683	0.292008	14525	0.00036546	1008	2.53621e-05	118532	0.00298236	28004649	0.704619	10707	4867772	0.17382	2.77113e+07
SRX2664048	197_7_feces_mt	197	Control	7	53138944		24259496	0.45653	16566	0.000311749	1323	2.4897e-05	148439	0.00279341	28713120	0.54034	9387	6914557	0.240815	4.48966e+07
SRX2664039	198_7_feces_mt	198	Carbadox	7	25913252		2442554	0.0942589	34840	0.00134449	1889	7.28971e-05	35260	0.00136069	23398709	0.902963	42132	10382848	0.443736	1.50147e+07
SRX2664030	200_7_feces_mt	200	Control	7	59834267		41996668	0.701883	20145	0.00033668	1924	3.21555e-05	173134	0.00289356	17642396	0.294854	29389	7722112	0.437702	1.60144e+07
				Average	5.49059e+07		1.66224e+07	0.295015	59275.7	0.0010904	9748.6	0.0001731	162636	0.00287523	3.80518e+07	0.700847	60947.2	1.70002e+07	0.438688	2.30683e+07
* Days since carbadox began. Day -5 is five days prior to introduction to in-feed carbadox, day 1 is one day following use of in-feed carbadox, etc.
1 Mapped to the SILVA SSU or LSU 16s rRNA databases
2 Mapped to the corn, soybean, or cucumber genomes
3 All sequences were 100 bp
