# Supplementary material for: The In-Feed Antibiotic Carbadox Induces Phage Gene Transcription in the Swine Gut Microbiome
Source: mBio. 2017 Aug 8;8(4):e00709-17. doi: 10.1128/mBio.00709-17 (PMC5550749; doi:10.1128/mBio.00709-17)
Supplement: TABLE S2 [file mbo004173409st2.xlsx]

## Sheet: Sheet1
Table S2: Assembled contigs from the combined or phage only sequenes
	Combined Assembly		Phage-only Assembly
Number of contigs	572839		51640
Total size of contigs (bp)	605910171		85149315
Longest contig (bp)	125165		227766
Shortest contig (bp)	300		300
Number of contigs > 1 kilobase (kb)	164315	(28.7%)	28258	(54.7%)
Number of contigs > 10 kb	2829	(0.5%)	637	(1.2%)
Number of contigs > 100 kb	3	(0%)	1	(0%)
Mean contig size (bp)	1058		1649
Median contig size (bp)	608		1081
N50 contig length (bp)	1512		2016
GC (%)	46.7		45.3
Number of open reading frames	946101		141701
