# Supplementary material for: The In-Feed Antibiotic Carbadox Induces Phage Gene Transcription in the Swine Gut Microbiome
Source: mBio. 2017 Aug 8;8(4):e00709-17. doi: 10.1128/mBio.00709-17 (PMC5550749; doi:10.1128/mBio.00709-17)
Supplement: TABLE S3 [file mbo004173409st3.txt]

#                                                                                            --- full sequence ---- --- best 1 domain ---- --- domain number estimation ----
# target name        accession  query name                                        accession    E-value  score  bias   E-value  score  bias   exp reg clu  ov env dom rep inc description of target
#------------------- ----------                              -------------------- ---------- --------- ------ ----- --------- ------ -----   --- --- --- --- --- --- --- --- ---------------------
ABC_efflux           RF0007     gene_7961|GeneMark.hmm|610_aa|+|9941|11773->contig00167 -            9.3e-86  281.3   0.5   1.1e-85  281.1   0.5   1.0   1   0   0   1   1   1   1 ATP-binding cassette (ABC) antibiotic efflux pump [ARO:0010001]
ABC_efflux           RF0007     gene_16977|GeneMark.hmm|616_aa|+|3219|5069->contig00670 -            7.5e-75  245.4   0.0   6.9e-73  238.9   0.0   2.0   1   1   0   1   1   0   0 ATP-binding cassette (ABC) antibiotic efflux pump [ARO:0010001]
ABC_efflux           RF0007     gene_40550|GeneMark.hmm|486_aa|+|770|2230->contig04073 -            2.9e-85  279.7   0.2   2.4e-84  276.7   0.2   1.9   1   1   0   1   1   1   1 ATP-binding cassette (ABC) antibiotic efflux pump [ARO:0010001]
vanS                 RF0155     gene_43792|GeneMark.hmm|489_aa|+|1214|2683->contig04785 -            2.6e-71  233.4   0.5   3.5e-71  233.0   0.5   1.3   1   1   0   1   1   1   1 VanS: trasncriptional regulator of van glycopeptide resistance genes [ARO:3000071]
ANT6                 RF0029     gene_46535|GeneMark.hmm|288_aa|-|776|1642->contig05416 -           1.8e-187  614.3  12.2    2e-187  614.2  12.2   1.0   1   0   0   1   1   1   1 Aminoglycoside Nucleotidyltransferase (ANT6) [ARO:3000225]
ANT                  RF0166     gene_46535|GeneMark.hmm|288_aa|-|776|1642->contig05416 -            2.8e-95  311.5   0.4   3.2e-95  311.3   0.4   1.0   1   0   0   1   1   1   1 Aminoglycoside Nucleotidyltransferase
tet_ribosomoal_protect RF0135     gene_49535|GeneMark.hmm|641_aa|-|217|2142->contig06177 -                  0 1013.4   1.9         0 1013.1   1.9   1.0   1   0   0   1   1   1   1 tetracycline resistance ribosomal protection protein: protect RNA-polymerase from tetracycline inhibition [ARO:0000002]
ABC_efflux           RF0007     gene_49718|GeneMark.hmm|421_aa|+|240|1505->contig06227 -            9.2e-94  307.7   0.1     1e-93  307.6   0.1   1.0   1   0   0   1   1   1   1 ATP-binding cassette (ABC) antibiotic efflux pump [ARO:0010001]
TetM-TetW-TetO-TetS    RF0133     gene_51764|GeneMark.hmm|561_aa|-|610|2295->contig06758 -                  0 1150.9   0.0         0 1150.7   0.0   1.0   1   0   0   1   1   1   1 "tetM, tetW, tetO, and tetS: tetracycline resistance ribosomal protection protein" [ARO:3000186;ARO:3000194;ARO:3000190;ARO:3000192]
tet_ribosomoal_protect RF0135     gene_51764|GeneMark.hmm|561_aa|-|610|2295->contig06758 -             5e-287  946.2   0.0  5.6e-287  946.1   0.0   1.0   1   0   0   1   1   1   1 tetracycline resistance ribosomal protection protein: protect RNA-polymerase from tetracycline inhibition [ARO:0000002]
APH3'                RF0173     gene_54802|GeneMark.hmm|264_aa|+|1285|2079->contig07590 -           3.2e-113  370.6   0.4  3.6e-113  370.4   0.4   1.0   1   0   0   1   1   1   1 Broad-spectrum Aminoglycoside Phosphotransferase
APH3                 RF0033     gene_54802|GeneMark.hmm|264_aa|+|1285|2079->contig07590 -           4.1e-113  370.0   0.3  4.6e-113  369.9   0.3   1.0   1   0   0   1   1   1   1 aminoglycoside phosphotransferase (APH3) [ARO:3000126]
ABC_efflux           RF0007     gene_71990|GeneMark.hmm|382_aa|-|517|1665->contig13110 -            7.3e-79  258.6   0.2   8.1e-79  258.4   0.2   1.0   1   0   0   1   1   1   1 ATP-binding cassette (ABC) antibiotic efflux pump [ARO:0010001]
ClassA               RF0053     gene_73532|GeneMark.hmm|474_aa|+|207|1628->contig13675 -            1.6e-45  148.2   0.0   2.5e-45  147.6   0.0   1.2   1   0   0   1   1   1   1 Class A beta-lactamase [ARO:3000078]
ABC_efflux           RF0007     gene_77544|GeneMark.hmm|287_aa|-|672|1535->contig15160 -            7.1e-78  255.3   0.0   7.8e-78  255.2   0.0   1.0   1   0   0   1   1   1   1 ATP-binding cassette (ABC) antibiotic efflux pump [ARO:0010001]
CfxA                 RF0049     gene_101974|GeneMark.hmm|149_aa|+|190|639->contig25674 -            9.5e-73  237.8   2.6   1.1e-72  237.6   2.6   1.0   1   0   0   1   1   1   1 CfxA cephalosporin (class a) [ARO:3001211]
ClassA               RF0053     gene_101974|GeneMark.hmm|149_aa|+|190|639->contig25674 -            1.9e-24   79.1   0.1   2.3e-24   78.8   0.1   1.0   1   0   0   1   1   1   1 Class A beta-lactamase [ARO:3000078]
CfxA                 RF0049     gene_101975|GeneMark.hmm|145_aa|+|653|1087->contig25674 -            3.6e-93  304.9   0.5   3.9e-93  304.8   0.5   1.0   1   0   0   1   1   1   1 CfxA cephalosporin (class a) [ARO:3001211]
ClassA               RF0053     gene_101975|GeneMark.hmm|145_aa|+|653|1087->contig25674 -            6.8e-29   93.7   0.0   7.4e-29   93.5   0.0   1.0   1   0   0   1   1   1   1 Class A beta-lactamase [ARO:3000078]
vanS                 RF0155     gene_110790|GeneMark.hmm|294_aa|+|2|886->contig30277 -             2e-109  358.8   0.7  2.2e-109  358.7   0.7   1.0   1   0   0   1   1   1   1 VanS: trasncriptional regulator of van glycopeptide resistance genes [ARO:3000071]
ClassA               RF0053     gene_116750|GeneMark.hmm|170_aa|+|335|844->contig33624 -            9.5e-63  204.8   0.1     1e-62  204.6   0.1   1.0   1   0   0   1   1   1   1 Class A beta-lactamase [ARO:3000078]
#
# Program:         hmmscan
# Version:         3.1b2 (February 2015)
# Pipeline mode:   SCAN
# Query file:      454AssembledViromes.protein.cdhit.notab.fasta
# Target file:     ../../../../tools/Resfams_db/Resfams.hmm
# Option settings: hmmscan --tblout 454AssembledViromes.protein.cdhit.notab.hmmerout --cut_ga --cpu 32 ../../../../tools/Resfams_db/Resfams.hmm 454AssembledViromes.protein.cdhit.notab.fasta 
# Current dir:     /home/tjohnson/Carbadox/sequences/Resfams/virome_resfams
# Date:            Tue Feb  9 10:39:37 2016
# [ok]
